# Supplementary material for: PilB from Streptococcus sanguinis is a bimodular type IV pilin with a direct role in adhesion
Source: Proc Natl Acad Sci U S A. 2021 May 24;118(22):e2102092118. doi: 10.1073/pnas.2102092118 (PMC8179133; doi:10.1073/pnas.2102092118)
Supplement: Supplementary File [file pnas.2102092118.sd01.xlsx]

## Sheet: Multimodular pilins
Architecture	Nb. of proteins
IPR012902 - PF13385	229
IPR012902 - IPR007001	177
IPR012902 - PF13620	66
IPR012902 - IPR002035	52
IPR012902 - IPR011871	40
IPR012902 - IPR030392	29
IPR012902 - IPR026906	18
IPR012902 - PF05345	14
IPR012902 - IPR006860	12
IPR012902 - IPR003961	12
IPR012902 - IPR021556	12
IPR012902 - PF05345 - PF05345 - PF05345 - PF05345	11
IPR012902 - PF05345 - PF05345 - PF05345	9
IPR012902 - PF13385 - PF13385	9
IPR012902 - IPR011658	9
IPR012902 - IPR005046	9
IPR012902 - IPR013378 - IPR013378	9
IPR012902 - IPR013211 - IPR013211	8
IPR012902 - IPR032202	8
IPR012902 - IPR005532	8
IPR012902 - IPR007001 - IPR007001	8
IPR012902 - PF17963	8
IPR012902 - IPR032204	8
IPR012902 - IPR044060	8
IPR012902 - IPR002181	8
IPR012902 - IPR013211	8
IPR012902 - IPR003305	7
IPR012902 - IPR013211 - IPR013211 - IPR013211 - IPR013211 - IPR013211	7
IPR012902 - IPR012495	7
IPR012902 - IPR044048	7
IPR012902 - IPR011460	7
IPR012902 - IPR002035	7
IPR012902 - IPR018765	7
IPR012902 - IPR001322	6
IPR012902 - IPR011493	6
IPR012902 - PF05345 - PF05345	6
IPR012902 - PF17957	6
IPR012902 - IPR026906 - IPR026906	6
IPR012902 - IPR010496	6
IPR012902 - IPR013517	5
IPR012902 - IPR013545 - IPR003961	5
IPR012902 - IPR002909	5
IPR012902 - IPR028188 - IPR031975	4
IPR012902 - IPR012336	4
IPR012902 - IPR040605	4
IPR012902 - IPR033764	4
IPR012902 - IPR011453 - IPR011658	4
IPR012902 - IPR013431 - IPR013431	4
IPR012902 - IPR003343	4
IPR012902 - IPR013211 - IPR013211 - IPR013211 - IPR013211	4
IPR012902 - IPR008640 - IPR030392	4
IPR012902 - IPR011659	4
IPR012902 - IPR025883	4
IPR012902 - IPR005046 - IPR005046 - IPR005046	4
IPR012902 - PF05345 - PF05345 - PF05345 - PF05345 - PF05345	3
IPR012902 - IPR032179	3
IPR012902 - IPR003413 - IPR012902 - IPR010055	3
IPR012902 - IPR008640 - IPR008640 - IPR030392	3
IPR012902 - IPR006946	3
IPR012902 - IPR001919	3
IPR012902 - IPR033764 - IPR013517	3
IPR012902 - IPR001304	3
IPR012902 - IPR039448	3
IPR012902 - IPR026906 - IPR026906 - IPR026906	3
IPR012902 - IPR001759	3
IPR012902 - IPR003343 - IPR003343	3
IPR012902 - IPR000601 - PF18911	3
IPR012902 - IPR018765 - PF13385	3
IPR012902 - PF13385 - PF13385 - PF05345 - PF13385 - PF13385	3
IPR012902 - IPR025141	3
IPR012902 - IPR033764 - IPR033764	3
IPR012902 - PF13418 - PF13418 - PF13415	3
IPR012902 - IPR013545 - IPR012902	2
IPR012902 - IPR044060 - IPR044060	2
IPR012902 - IPR011081 - IPR011081 - IPR011081	2
IPR012902 - IPR010671 - PF13385	2
IPR012902 - PF12810	2
IPR012902 - IPR011460 - IPR011460	2
IPR012902 - PF08428 - IPR005046 - IPR005046 - IPR005046	2
IPR012902 - PF17963 - PF17963	2
IPR012902 - IPR015217	2
IPR012902 - IPR007018	2
IPR012902 - IPR041033	2
IPR012902 - IPR003343 - IPR003343 - IPR003343	2
IPR012902 - IPR010671	2
IPR012902 - IPR000425	2
IPR012902 - IPR005543 - IPR039448 - IPR007742	2
IPR012902 - PF18911	2
IPR012902 - IPR041050 - IPR041050	2
IPR012902 - IPR005046 - IPR005046	2
IPR012902 - IPR011448	2
IPR012902 - IPR013529	2
IPR012902 - IPR003961 - IPR003961 - IPR003961	2
IPR012902 - IPR022038 - IPR022038 - IPR022038	2
IPR012902 - IPR002125 - IPR002734	2
IPR012902 - IPR009968	2
IPR012902 - IPR020511	2
IPR012902 - IPR013378 - IPR013378 - IPR013378	2
IPR012902 - IPR013545 - IPR002181	2
IPR012902 - IPR022346 - IPR012902	2
IPR012902 - IPR001082 - IPR026906	2
IPR012902 - IPR025711	2
IPR012902 - IPR002105 - IPR002105	2
IPR012902 - IPR013545 - PF13620	2
IPR012902 - IPR013545 - IPR044048	2
IPR012902 - IPR022346 - IPR011659	2
IPR012902 - PF18911 - PF18911	2
IPR012902 - IPR025883 - IPR025883	2
IPR012902 - PF17957 - PF17957 - PF17957 - PF17957	1
IPR012902 - PF12836	1
IPR012902 - IPR013545 - IPR012902 - IPR022346	1
IPR012902 - IPR003344 - IPR003344	1
IPR012902 - IPR018383	1
IPR012902 - IPR013545 - IPR001322	1
IPR012902 - IPR007168	1
IPR012902 - IPR018392	1
IPR012902 - IPR003413 - IPR012902 - IPR010055 - IPR005628	1
IPR012902 - PF07591	1
IPR012902 - PF13385 - IPR011081 - IPR013378 - IPR013378 - IPR013378 - IPR013378	1
IPR012902 - IPR001867	1
IPR012902 - IPR011453 - IPR007449	1
IPR012902 - IPR019026	1
IPR012902 - PF08428 - IPR005046 - IPR005046 - IPR005046 - IPR005046 - IPR005046	1
IPR012902 - IPR003961 - PF13385	1
IPR012902 - IPR015217 - IPR015217 - IPR013517	1
IPR012902 - IPR027470	1
IPR012902 - IPR013545 - IPR018076	1
IPR012902 - IPR006652	1
IPR012902 - IPR012902 - IPR005628 - IPR007690 - IPR005644 - IPR005644 - IPR005644 - IPR004846 - IPR001482 - IPR018076 - IPR018076	1
IPR012902 - IPR011459	1
IPR012902 - IPR003961 - IPR003961	1
IPR012902 - IPR013211 - IPR013211 - IPR013211 - IPR013211 - IPR013211 - IPR013211	1
IPR012902 - IPR010055 - IPR005628	1
IPR012902 - IPR000421	1
IPR012902 - PF12810 - PF12810 - PF12810	1
IPR012902 - IPR027855 - IPR002547	1
IPR012902 - IPR002469 - IPR011659	1
IPR012902 - IPR002288	1
IPR012902 - PF18815	1
IPR012902 - IPR001258 - IPR001258 - IPR001258	1
IPR012902 - IPR044016	1
IPR012902 - IPR000408 - IPR000408	1
IPR012902 - IPR013830	1
IPR012902 - IPR013378 - IPR013378 - IPR013378 - IPR013378 - IPR013378	1
IPR012902 - PF05345 - PF13385 - PF13385 - PF05345 - PF13385 - PF13385	1
IPR012902 - IPR002509	1
IPR012902 - IPR025723	1
IPR012902 - IPR032812 - IPR032812	1
IPR012902 - IPR011453 - IPR018711	1
IPR012902 - IPR009919	1
IPR012902 - PF13385 - IPR033764	1
IPR012902 - IPR007001 - IPR040956 - IPR007001	1
IPR012902 - IPR005624	1
IPR012902 - IPR013517 - IPR013517 - IPR013517	1
IPR012902 - IPR002105	1
IPR012902 - IPR001082 - IPR012902 - IPR001082 - IPR041561 - IPR001451 - IPR009993 - IPR001173	1
IPR012902 - IPR012902 - IPR013545	1
IPR012902 - IPR003344	1
IPR012902 - IPR019405	1
IPR012902 - IPR013211 - IPR013211 - IPR013211 - IPR013211 - IPR013211 - IPR013211 - IPR013211 - IPR013211 - IPR013211 - IPR013211 - IPR013211 - IPR013211 - IPR013211	1
IPR012902 - PF13385 - IPR005084	1
IPR012902 - IPR003413 - IPR005628	1
IPR012902 - IPR011453 - IPR001279	1
IPR012902 - IPR011659 - IPR011659	1
IPR012902 - IPR000885	1
IPR012902 - IPR013211 - IPR019198	1
IPR012902 - IPR012919	1
IPR012902 - IPR008331	1
IPR012902 - IPR008757	1
IPR012902 - IPR011081 - IPR003343	1
IPR012902 - PF13540 - PF13540 - IPR000408 - PF13540	1
IPR012902 - IPR013545 - IPR013545 - IPR011871	1
IPR012902 - PF13540 - IPR000408 - PF13540 - PF13540 - IPR000408	1
IPR012902 - IPR013517 - IPR013517	1
IPR012902 - IPR013378 - IPR018765 - PF13385	1
IPR012902 - PF13540	1
IPR012902 - IPR002820	1
IPR012902 - IPR025071	1
IPR012902 - PF14381	1
IPR012902 - IPR000772	1
IPR012902 - IPR033764 - IPR033764 - IPR033764 - IPR013517	1
IPR012902 - IPR002104	1
IPR012902 - IPR013431	1
IPR012902 - PF13290	1
IPR012902 - IPR012902 - IPR012902 - IPR010055	1
IPR012902 - IPR010627 - IPR000045	1
IPR012902 - IPR005046 - IPR005046 - IPR005046 - IPR005046 - IPR005046 - IPR005046	1
IPR012902 - IPR004846	1
IPR012902 - IPR011635 - IPR003961	1
IPR012902 - IPR041437	1
IPR012902 - IPR013545 - IPR005628	1
IPR012902 - IPR002860 - IPR002860 - IPR002860 - IPR002860 - IPR002860	1
IPR012902 - IPR044060 - IPR013378 - IPR013378 - IPR013378	1
IPR012902 - IPR003610	1
IPR012902 - IPR015413	1
IPR012902 - IPR003961 - IPR011083 - IPR011083 - IPR011083	1
IPR012902 - IPR025442	1
IPR012902 - IPR004026	1
IPR012902 - IPR010055 - IPR010055	1
IPR012902 - IPR013545 - IPR025071	1
IPR012902 - IPR013517	1
IPR012902 - IPR031982 - IPR012902 - IPR022346	1
IPR012902 - IPR032812 - IPR024361	1
IPR012902 - IPR003644 - IPR003644 - IPR003644	1
IPR012902 - IPR001789	1
IPR012902 - IPR001343	1
IPR012902 - IPR022004	1
IPR012902 - IPR013517	1
IPR012902 - PF18884 - PF18884 - PF18884 - PF18884	1
IPR012902 - IPR005628	1
IPR012902 - IPR006860 - IPR021655 - IPR021655 - IPR021655	1
IPR012902 - PF13620 - PF13620	1
IPR012902 - IPR010426	1
IPR012902 - PF13385 - IPR032350	1
IPR012902 - IPR004043	1
IPR012902 - PF13385 - IPR011081	1
IPR012902 - IPR030960	1
IPR012902 - IPR031982 - IPR012902	1
IPR012902 - IPR001343 - IPR001343	1
IPR012902 - IPR001258	1
IPR012902 - PF17963 - PF17963 - PF17963 - PF17963 - PF17963	1
IPR012902 - IPR031982 - IPR012902 - IPR031982	1
IPR012902 - IPR007001 - IPR011083	1
IPR012902 - IPR032092 - IPR032092	1
IPR012902 - IPR004311	1
IPR012902 - IPR001082 - IPR008160 - IPR008160	1
IPR012902 - IPR008640 - IPR008640 - IPR008640 - IPR030392	1
IPR012902 - IPR028203	1
IPR012902 - IPR013517 - IPR013517	1
IPR012902 - IPR008254	1
IPR012902 - IPR001434	1
IPR012902 - IPR028059	1
IPR012902 - IPR002898	1
IPR012902 - PF08428 - IPR005046 - IPR005046	1
IPR012902 - IPR000922	1
IPR012902 - IPR041685	1
IPR012902 - PF18911 - PF18911 - IPR044060 - IPR044060 - IPR044060	1
IPR012902 - IPR001082 - IPR007831 - IPR001482	1
IPR012902 - IPR027385	1
IPR012902 - IPR000884 - IPR000884	1
IPR012902 - IPR005019	1
IPR012902 - IPR007001 - IPR007001 - IPR007001	1
IPR012902 - IPR006860 - IPR021655 - IPR021655 - IPR021655 - IPR021655 - IPR021655 - IPR021655	1
IPR012902 - IPR011453 - IPR002372 - IPR002372	1
IPR012902 - PF13715	1
IPR012902 - IPR001611	1
IPR012902 - IPR044060 - IPR013378	1
IPR012902 - IPR005046 - IPR005046 - IPR005046 - IPR005046 - IPR005046 - IPR005046 - IPR005046 - IPR005046 - IPR005046	1
IPR012902 - PF17963 - PF17963 - PF17963	1
IPR012902 - IPR001082 - IPR008160 - IPR008160 - IPR008160	1
IPR012902 - IPR013545 - IPR011871	1
IPR012902 - IPR022346 - IPR012902 - IPR012902	1
IPR012902 - IPR007932	1
IPR012902 - PF06079	1
IPR012902 - IPR006860 - IPR021655 - IPR021655 - IPR021655 - IPR021655	1
IPR012902 - IPR007488	1
IPR012902 - IPR016071	1
IPR012902 - IPR005046 - IPR005046 - IPR005046 - IPR005046 - IPR005046	1
IPR012902 - IPR000408 - IPR000408 - IPR000408 - PF13540	1
IPR012902 - IPR000771	1
IPR012902 - IPR013378	1
IPR012902 - IPR008707 - IPR022346	1
IPR012902 - IPR000408 - IPR000408 - IPR000408	1
IPR012902 - IPR032179 - IPR032179	1
Total	1219

## Sheet: Monomodular pilins
Architecture	Nb. of proteins
IPR012902	102133
IPR012902 - IPR011453	14085
IPR012902 - IPR013545	13795
IPR012902 - IPR022346	13281
IPR012902 - IPR031982	8149
IPR012902 - IPR001082	7706
IPR012902 - IPR003413	6133
IPR012902 - IPR010055	5621
IPR012902 - IPR032092	4259
IPR012902 - IPR022204	1420
IPR012902 - IPR016977	764
IPR012902 - IPR014911	678
IPR012902 - IPR031975	642
IPR012902 - IPR010271	186
IPR012902 - IPR028188	182
IPR012902 - IPR011453 - IPR011453	156
IPR012902 - IPR025922	112
IPR012902 - IPR040599	86
IPR012902 - IPR032314	53
IPR012902 - IPR041050	51
IPR012902 - IPR012902	25
IPR012902 - IPR013545 - IPR013545	15
IPR012902 - IPR032340	11
Total	179543

## Sheet: Unclear
Architecture	Nb. of proteins
IPR010710 - IPR012902 - IPR011453	9
IPR019652 - IPR012902 - IPR022204	8
IPR000305 - IPR012902	6
IPR013424 - IPR012902 - IPR011453	5
IPR026350 - IPR012902	5
IPR012657 - IPR012902	4
IPR001789 - IPR002078 - IPR002197 - IPR012902	3
IPR003682 - IPR012902	3
IPR019476 - IPR012902	3
IPR010627 - IPR012902	3
IPR008207 - IPR012902	3
IPR018076 - IPR018076 - IPR012902	3
IPR008523 - IPR012902	2
IPR001482 - IPR012902	2
IPR031582 - IPR012902 - IPR022346	2
IPR004846 - IPR012902	2
IPR000524 - IPR012902	2
IPR009908 - IPR012902 - IPR011453	2
IPR002934 - IPR012902 - IPR032092	1
IPR000597 - IPR012902	1
IPR031325 - IPR031325 - IPR031325 - IPR012902	1
IPR011662 - IPR004846 - IPR012902	1
IPR006674 - IPR012902	1
IPR013425 - IPR013425 - IPR013425 - IPR012902 - IPR011453	1
IPR000462 - IPR012902	1
IPR007627 - IPR013249 - IPR012902 - IPR011453	1
IPR003737 - IPR012902	1
IPR000524 - IPR011711 - IPR012902 - IPR011453	1
IPR018750 - IPR012902 - IPR011453	1
IPR000843 - PF13377 - IPR012902	1
IPR005074 - IPR012902 - IPR011453	1
IPR003828 - IPR012902	1
PF03954 - IPR012902	1
IPR032720 - IPR012902	1
IPR013425 - IPR012902 - IPR011453	1
IPR018076 - IPR018076 - IPR012902 - IPR013545	1
IPR013431 - IPR013431 - IPR013431 - IPR013431 - IPR012902 - IPR013545	1
IPR000713 - IPR013221 - IPR004101 - IPR012902	1
IPR006674 - IPR026875 - IPR012902	1
IPR002686 - IPR012902	1
IPR000307 - IPR012902	1
IPR005644 - IPR004846 - IPR012902	1
IPR013036 - IPR013043 - IPR013042 - IPR012902	1
IPR004165 - IPR012902	1
IPR013114 - IPR012902	1
PF13620 - IPR012902 - IPR011453	1
IPR000719 - IPR012902 - IPR011453	1
IPR008707 - IPR012902 - IPR031982	1
IPR000524 - PF13377 - IPR012902	1
IPR032531 - IPR012902	1
IPR001173 - IPR012902 - IPR011453	1
IPR007016 - IPR012902	1
IPR002934 - IPR012902	1
PF18911 - IPR013098 - PF13927 - PF13927 - PF13927 - PF13540 - PF13540 - IPR012902	1
IPR011123 - IPR003661 - IPR003594 - IPR001789 - IPR001789 - IPR012902	1
IPR024961 - IPR001482 - IPR012902 - IPR003413 - IPR010055	1
IPR013425 - IPR013425 - IPR013425 - IPR013425 - IPR013424 - IPR012902 - IPR011453	1
IPR013425 - IPR013425 - IPR013425 - IPR012902	1
IPR009908 - IPR012902	1
IPR007831 - IPR012902	1
IPR012933 - IPR012902	1
IPR012657 - IPR012902 - IPR032092	1
IPR005644 - IPR004846 - IPR012902 - IPR013545 - IPR022346	1
IPR003413 - IPR012902 - IPR010055 - IPR005628 - IPR005628 - IPR024230	1
IPR007569 - IPR012902	1
PF12836 - IPR012902	1
IPR010259 - IPR000209 - IPR003961 - PF18911 - IPR012902	1
IPR026350 - IPR012902 - IPR013545	1
IPR002481 - IPR012902	1
IPR000719 - IPR012902	1
IPR002491 - IPR012902	1
IPR013424 - IPR012902	1
IPR006134 - IPR012902 - IPR013545	1
IPR000305 - IPR012902 - IPR022346	1
IPR041049 - IPR012902 - PF13385	1
IPR022789 - IPR012902	1
PF13377 - IPR012902	1
IPR013078 - IPR016047 - IPR001478 - IPR005151 - IPR012902 - IPR005644 - IPR005644	1
IPR024567 - IPR012902	1
IPR006133 - IPR006134 - IPR012902 - IPR013545	1
IPR015927 - IPR012902	1
IPR019290 - IPR012902	1
IPR004209 - IPR012902	1
IPR018076 - IPR012902 - IPR013545	1
IPR012657 - IPR012902 - PF13385	1
IPR012657 - IPR012902 - IPR013545	1
Total	135
