# Supplementary material for: PilB from Streptococcus sanguinis is a bimodular type IV pilin with a direct role in adhesion
Source: Proc Natl Acad Sci U S A. 2021 May 24;118(22):e2102092118. doi: 10.1073/pnas.2102092118 (PMC8179133; doi:10.1073/pnas.2102092118)
Supplement: Supplementary File [file pnas.2102092118.sd02.xlsx]

## Sheet: Multimodular PilY1
Architecture	Nb. of proteins
IPR002035 - IPR008707	281
IPR008707 - IPR008707	135
IPR011658 - IPR008707	76
IPR002035 - IPR008707	33
PF18483 - IPR008707	12
IPR007280 - IPR008707	11
IPR013517 - IPR013517 - IPR008707	7
IPR025193 - IPR008707	7
IPR013517 - IPR008707	6
IPR001434 - IPR008707	5
IPR002035 - IPR001258 - PF17170 - IPR008707	4
IPR001206 - IPR008707	4
IPR002035 - IPR001258 - IPR001258 - IPR001258 - IPR008707	4
IPR021655 - IPR021655 - IPR008707	4
IPR009784 - IPR008707	3
IPR002035 - IPR001258 - IPR001258 - IPR008707	3
IPR003367 - IPR003367 - IPR008707	3
IPR011658 - IPR008707 - IPR008707	3
IPR001258 - IPR001258 - IPR002035 - IPR008707	3
IPR032812 - IPR032812 - IPR032812 - IPR008707	2
IPR000421 - IPR008707	2
IPR021655 - IPR021655 - IPR021655 - IPR021655 - IPR008707	2
IPR001258 - IPR008707	2
PF05345 - PF05345 - IPR008707	2
IPR002035 - IPR001258 - PF17170 - IPR001258 - IPR008707	2
PF17963 - PF17963 - IPR008707 - IPR008707	1
IPR002035 - PF17170 - IPR008707	1
IPR002035 - IPR008707 - IPR008707	1
IPR003644 - IPR003644 - IPR003644 - IPR003644 - IPR003644 - IPR003644 - IPR003644 - IPR003644 - IPR003644 - IPR044060 - IPR021655 - IPR021655 - IPR008707	1
IPR044060 - IPR044060 - IPR044060 - IPR025193 - IPR008707	1
IPR044060 - IPR044060 - IPR008707	1
PF17963 - PF17963 - IPR040853 - IPR008707	1
IPR003644 - IPR003644 - IPR003644 - IPR003644 - IPR008707 - IPR008707	1
PF17963 - IPR040853 - IPR008707	1
IPR001258 - PF17170 - IPR008707	1
IPR002035 - IPR002035 - IPR008707	1
IPR001258 - IPR001258 - IPR008707	1
PF05345 - PF05345 - PF05345 - IPR008707	1
PF13385 - IPR018765 - PF13385 - IPR008707	1
IPR003644 - IPR003644 - IPR003644 - IPR003644 - IPR003644 - IPR003644 - IPR021655 - IPR021655 - IPR008707	1
IPR002035 - IPR008707 - IPR008707	1
PF05345 - IPR008707	1
IPR003644 - IPR008707 - IPR008707	1
IPR001258 - IPR001258 - IPR001258 - IPR001258 - IPR001258 - PF17170 - IPR001258 - IPR008707	1
IPR040853 - PF17963 - PF17963 - IPR008707 - IPR008707	1
IPR018765 - PF13385 - IPR008707	1
IPR025746 - IPR025205 - IPR008707	1
IPR013517 - IPR013517 - IPR008707	1
IPR008707 - IPR032418 - IPR008707	1
IPR032812 - IPR032812 - IPR032812 - IPR008707 - IPR008707	1
IPR024361 - IPR024361 - IPR008707	1
IPR000772 - IPR008707	1
IPR021655 - IPR008707	1
IPR002035 - IPR001258 - IPR008707	1
IPR044060 - IPR008707	1
IPR025592 - PF12810 - IPR008707	1
IPR024361 - IPR008707	1
IPR003644 - IPR003644 - IPR003644 - IPR021655 - IPR008707	1
PF17963 - IPR008707 - IPR008707	1
PF17963 - PF17963 - PF17963 - PF17963 - PF17963 - PF17963 - PF17963 - PF17963 - PF17963 - IPR008707	1
IPR031982 - IPR008707	1
IPR003644 - IPR003644 - IPR003644 - IPR044060 - IPR044060 - IPR044060 - IPR008707	1
PF17963 - PF17963 - PF17963 - PF17963 - IPR008707 - IPR008707	1
IPR001451 - IPR001451 - IPR008707	1
IPR044060 - IPR044060 - IPR044060 - IPR008707	1
IPR041690 - PF17963 - PF17963 - PF17963 - IPR008707	1
IPR003367 - IPR003367 - IPR003367 - IPR008707	1
PF03995 - IPR008707	1
Total	659

## Sheet: Monomodular PilY1
Architecture	Nb. of proteins
IPR008707	6088

## Sheet: Unclear
Architecture	Nb. of proteins
IPR008707 - IPR002372	1
IPR008707 - IPR032418	1
IPR008707 - IPR012902 - IPR031982	1
IPR039429 - IPR005144 - IPR032092 - IPR025205 - IPR008707 - IPR002125 - IPR002734 - IPR000600 - IPR000422 - IPR002180	1
IPR008707 - IPR003367 - IPR003367 - IPR003367 - IPR003367 - IPR003367 - IPR003367 - IPR003367 - IPR003367 - IPR003367 - IPR003367 - IPR003367 - IPR003367 - IPR013517 - IPR013517	1
IPR012902 - IPR008707 - IPR022346	1
Total	6
